# Supplementary material for: An Operational DNA Strand Displacement Encryption Approach
Source: Nanomaterials (Basel). 2022 Mar 6;12(5):877. doi: 10.3390/nano12050877 (PMC8912636; doi:10.3390/nano12050877)
Supplement: Supplementary file 1 [file nanomaterials-12-00877-s001.zip]

Archive with 1 entries (1 files):
- nanomaterials-1576413-supplementary.pdf
